# Supplementary material for: BSGatlas: a unified Bacillus subtilis genome and transcriptome annotation atlas with enhanced information access
Source: Microb Genom. 2021 Feb 4;7(2):000524. doi: 10.1099/mgen.0.000524 (PMC8208703; doi:10.1099/mgen.0.000524)
Supplement: Supplementary material 2 [file mgen-7-524-s002.xlsx]

## Sheet: Legend
BSGatlas annotation Tables (version 1.1)

## Sheet: Genes
gene

## Sheet: Operons
operon

## Sheet: TU
operon

## Sheet: Transcripts
transcript

## Sheet: 3'UTR
id

## Sheet: 5'UTR
id

## Sheet: internal_UTR
id

## Sheet: TSS
TSS

## Sheet: Terminators
Terminator

[truncated: 1 more sheets: Rfam extra hits]
